# Supplementary material for: Single-Cell Sequencing of Developing Human Gut Reveals Transcriptional Links to Childhood Crohn’s Disease
Source: Dev Cell. 2020 Dec 21;55(6):771–783.e5. doi: 10.1016/j.devcel.2020.11.010 (PMC7762816; doi:10.1016/j.devcel.2020.11.010)
Supplement: Table S1. Sample Metadata, Related to Figure 1 — Fetal (proximal small bowel n = 21,597, distal small bowel n = 21,147, large bowel n = 20,110), paediatric, and organoid single-cell sample metadata [file mmc2.xlsx]

## Sheet: Table 1 samples
Run ID	donor_num	PCW	CRL	region	viability %	purification	Enrich fraction
4918STDY7321513	1	F6.1	17	duo-jejunum	80	none	total
4918STDY7321514	1	F6.1	17	ileum	96	none	total
4918STDY7321515	1	F6.1	17	colon	95	none	total
4918STDY7317585	2	F8.4	32	duo-jejunum	86	none	total
4918STDY7317586	2	F8.4	32	ileum	93	none	total
4918STDY7317587	2	F8.4	32	colon	92	none	total
4918STDY7421297	3	F10.2	49	duo-jejunum	80	MACS	EPCAMpos
4918STDY7421298	3	F10.2	49	ileum	71	MACS	EPCAMpos
4918STDY7421299	3	F10.2	49	colon	89	MACS	EPCAMpos
4918STDY7426904	4	F6.7	22	duo-jejunum	94	MACS	EPCAMpos
4918STDY7426905	4	F6.7	22	ileum	82	MACS	EPCAMpos
4918STDY7426906	4	F6.7	22	colon	71	MACS	EPCAMpos
4918STDY7426907	5	F6.9	23	duo-jejunum	95	MACS	EPCAMpos
4918STDY7426908	5	F6.9	23	ileum	85	MACS	EPCAMpos
4918STDY7426909	5	F6.9	23	colon	70	MACS	EPCAMpos
4918STDY7693757	6	F9.2	41	duo-jejunum	76	MACS	EPCAMpos
4918STDY7693758	6	F9.2	41	ileum	84	MACS	EPCAMpos
4918STDY7693759	6	F9.2	41	colon	93	MACS	EPCAMpos
4918STDY7693760	7	F7.9	31	duo-jejunum	74	MACS	EPCAMpos
4918STDY7693761	7	F7.9	31	ileum	89	MACS	EPCAMpos
4918STDY7693762	7	F7.9	31	colon	73	MACS	EPCAMpos
4918STDY7693763	6	F9.2	41	duo-jejunum	80	MACS	EPCAMneg
4918STDY7717783	8	F9.9	46	duo-jejunum	79	MACS	EPCAMpos
4918STDY7717784	8	F9.9	46	ileum	82	MACS	EPCAMpos
4918STDY7717785	8	F9.9	46	colon	76	MACS	EPCAMpos
4918STDY7717787	8	F9.9	46	duo-jejunum	84	MACS	EPCAMneg
4918STDY7717788	8	F9.9	46	ileum	80	MACS	EPCAMneg
4918STDY7717789	8	F9.9	46	colon	88	MACS	EPCAMneg
4918STDY7718972	9	F10	47	duo-jejunum	69	MACS	EPCAMneg
4918STDY7718973	9	F10	47	ileum	56	MACS	EPCAMneg
4918STDY7718974	9	F10	47	colon	89	MACS	EPCAMneg
4918STDY7718975	9	F10	47	duo-jejunum	68	MACS	EPCAMpos
4918STDY7718976	9	F10	47	ileum	56	MACS	EPCAMpos
4918STDY7718977	9	F10	47	colon	93	MACS	EPCAMpos
				Average viability	81.4118
Run ID	Sample name	Diagnosis	Age	Type
4918STDY7333456	T036	Normal control	4	Paediatric biopsy
4918STDY7702680	T110	Normal control	4	Paediatric biopsy
4918STDY7844899	T161	Normal control	4	Paediatric biopsy
4918STDY7447825	T057	Normal control	6	Paediatric biopsy
4918STDY7923744	T182	Normal control	9	Paediatric biopsy
4918STDY7389431	T44	Normal control	10	Paediatric biopsy
4918STDY7274839	T024	Normal control	12	Paediatric biopsy
4918STDY7962470	T197	Crohn Disease	9	Paediatric biopsy
4918STDY7844898	T160	Normal control	10	Paediatric biopsy
4918STDY7901096	T176	Crohn Disease	11	Paediatric biopsy
4918STDY7273965	T019	Crohn Disease	12	Paediatric biopsy
4918STDY7982703	T202	Crohn Disease	12	Paediatric biopsy
4918STDY7273964	T017	Crohn Disease	13	Paediatric biopsy
4918STDY7933270	T189	Crohn Disease	13	Paediatric biopsy
4918STDY7982702	T203	Crohn Disease	14	Paediatric biopsy
Run ID	sample_id	Condition	source
4918STDY7426910	TIp12038	p1	PCW 6.4
4918STDY7426911	TIp12039	p1	PCW 5.4
4918STDY7590324	p172038	p17	PCW 6.4
4918STDY7590325	p172039	p17	PCW 5.4
4918STDY8366754	2206_p2_RSPO	WNT3Aneg	PCW 6.5
4918STDY8366756	2206_p2_WNT3A	WNT3Apos	PCW 6.5
4918STDY8366755	2206_p2_WNT2B	WNT2Bpos	PCW 6.5
