# Supplementary material for: Single-Cell Sequencing of Developing Human Gut Reveals Transcriptional Links to Childhood Crohn’s Disease
Source: Dev Cell. 2020 Dec 21;55(6):771–783.e5. doi: 10.1016/j.devcel.2020.11.010 (PMC7762816; doi:10.1016/j.devcel.2020.11.010)
Supplement: Table S2. Media composition of human fetal organoids cultured in this study, Related to Figure 4 [file mmc3.xlsx]

## Sheet: organoid media 
Basal Organoid medium = ADF+++	Final concentration
Products from Gibco by Thermo Fisher Scientific
Advanced DMEM/F12 (ADF)	1x
GlutaMax	2 mM
HEPES buffer	10 mM
Penicillin/Streptomycin	0.5 U/ml
Complete medium	Final concentration
ADF+++ (see above)	27% (vol/vol)
WNT3A conditioned medium (DMEM in WNT3A- condition)	50 % (vol/vol)
RSPO conditioned medium	20 % (vol/vol)
Primocin (Invivogen, San Diego, CA, USA)	500 μg/mL
B-27® Supplement (Invitrogen, Carlsbad, CA, USA)	1x
Nicotinamide (Sigma, St. Louis, MO, USA)	10 mM
N-Acetylcysteine (Sigma, St. Louis, MO, USA)	1.25 mM
A-83-01 (Tocris, Bristol, UK)	500 nM
SB202190 (Sigma, St. Louis, MO, USA)	10 μM
Murine EGF (Invitrogen, Carlsbad, CA, USA)	50 ng/mL
Murine Noggin (Peprotech, Rocky Hill, NJ, USA)	100 ng/mL
